# Supplementary material for: CsATG101 Delays Growth and Accelerates Senescence Response to Low Nitrogen Stress in Arabidopsis thaliana
Source: Front Plant Sci. 2022 May 10;13:880095. doi: 10.3389/fpls.2022.880095 (PMC9127664; doi:10.3389/fpls.2022.880095)
Supplement: Supplementary file 1 [file Data_Sheet_1.zip]

Archive with 9 entries (8 files):
- Supplementary/
- Supplementary/Supplementary Fig.S1.docx
- Supplementary/Supplementary Fig.S2.docx
- Supplementary/Supplementary Fig.S3.docx
- Supplementary/Supplementary Fig.S4.docx
- Supplementary/Supplementary Fig.S5.docx
- Supplementary/Supplementary Fig.S6.docx
- Supplementary/Table S1 The information of the 24 tea cultivars.xlsx
- Supplementary/Table S2 Primer sequences used in this study.xlsx
