# Supplementary material for: CsATG101 Delays Growth and Accelerates Senescence Response to Low Nitrogen Stress in Arabidopsis thaliana
Source: Front Plant Sci. 2022 May 10;13:880095. doi: 10.3389/fpls.2022.880095 (PMC9127664; doi:10.3389/fpls.2022.880095)
Supplement: Supplementary file 1 [file Data_Sheet_1.zip › Supplementary/Table S1 The information of the 24 tea cultivars.xlsx]

## Sheet: Sheet1
Table S1 The information of the 24 tea cultivars for the expression of CsATG101
Cultivars	Processing suitability
Fuding Dabaicha	Green/Black/White tea
Fuding Dahaocha	Green/Black/White tea
Fuan Dabaicha	Green/Black/White tea
Tie guanyin	Oolong/Green tea
Huangdan	Oolong/Green/Black tea
Mingke 1	Oolong/Green tea
Zimudan	Oolong tea
Echa 10	Green tea
Zhongcha 108	Green tea
Zhenong 117	Black/Green tea
Qianfu 4	Green tea
Qianmei 601	Green/Black
Wufeng 212	Green tea
Chuxiang 1	Black tea
Lenghouhun	Black tea
Pingyang Tezaocha	Green tea
Jiaming 1	Green tea
Xianyuzao	Black/Green tea
Jiukengzao	Green tea
Maolv	Green tea
Mingxuan 131	Green tea
Yingshuang	Black/Green tea
Taicha 12	Oolong tea
Baiye 1	Green tea
