# Supplementary material for: CsATG101 Delays Growth and Accelerates Senescence Response to Low Nitrogen Stress in Arabidopsis thaliana
Source: Front Plant Sci. 2022 May 10;13:880095. doi: 10.3389/fpls.2022.880095 (PMC9127664; doi:10.3389/fpls.2022.880095)
Supplement: Supplementary file 1 [file Data_Sheet_1.zip › Supplementary/Table S2 Primer sequences used in this study.xlsx]

## Sheet: Sheet1
Table S2. Primer sequences used in this study
Gene	Accession number	Primers sequences ( 5’→3’ )
		F	R
Primers used for qRT-PCR
AtAMT1;1	At4g13510	CATAACTGGTGGCTGCTC	TTTGTTGCCGTAAATCTG
AtAMT1;2	At1g64780	GCTGTTCGCAAGGAAAGA	AGTTACCGTCACCCACCC
AtAMT1;3	At3g24300	ATTGTAGGATGGGTTAGTGC	CTGATCGAGGGAAAGGAG
AtNRT1.1	At1g12110	AAATCGTGCGAATGTTAC	ATAGACGGCGGTGGTTAG
AtNRT2.1	At1g08090	CGTTACGGTTGTGCCT	GCTGCTGTCCCATTCA
AtNRT2.2	At1g08100	GGCATTATCTCGGGTTTA	AGCCCTTCTTCAGTTGTG
AtAAP1	At1g58360	GCATCGCTGTCCACCTTATTG	CTTGTTGTCTGGATAGTTTCTGTTGC
AtAAP4	At5g63850	CGTACAAAGTCAACGTTTTCAGAGC	ACTCCATCTCTCAACCTTCCTCTGTC
AtAAP5	At1g44100	GCCTGCCGAAGTAAACACGATGAG	ACCCTCCATGAGCGAGGAGATTTC
AtAAP6	At5g49630	ACCAATTTTTCAGTTCGTAGAGAGCC	ACCAATCTGAGGAAGTTGATACTAAAATC
AtLHT1	At5g40780	ATTAGCAGCAGCGAGACAAAAAGAG	TAGTGTTATGACCCATGACAAAACCAAC
AtATG3	At5g61500	TCATCCACACTTGCCTGGTA	CCGAGATCAAAGTCCATTGTG
AtATG5	At5g17290	TAATCGCCCTGTTGAGTTCC	TCGACCCATCTGCTTCTTCT
AtATG8b	At4g04620	TTGGCCAATTTGTGTACGTT	TCCACCAAATGTGTTCTCTCC
AtATG8c	At1g62040	TGAGTGCCGAAAAGGCTATC	ACCAAACCAAAGGTGTTCTCT
AtATG8e	At2g45170	TCTTTAAGATGGACAACGATTTC	CTCAGCCTTTTCCACAATCA
AtATG8f	At4g16520	TGGGGCAGTTTGTGTATG	GGAACCCATCATCATCCTTTT
AtATG8g	At3g60640	GGAGCGATGATGTCAACCA	AGCAAGTTCACGGACAAGAA
AtATG9	At2g31260	TTGGTGGTCCAAAACACTCA	GCAAACATGGCCTACACCTT
AtATG10	At3g07525	TGGAGAACCTCTTGCTTTGG	ACTTTGGGAAAGCAGCTTGA
AtATG12a	At1g54210	TGCTTGCTTTGTTGGAAAGA	CTTTTGTTTAGCCGACGGA
AtNBR1	At4g24690	CCACTGGCGCTCATTCAAAG	ACACGACGAGGATGCTTGTT
AtATG101	At5g66930	CAAGTTTCAACAAGGACGAT	TTTAGGGCGGATAAGACC
AtGLN1;1	At5g37600	GCAATCGATAAATTGGGACTGAGACAC	TGGCCTCCTGTCCTCAAAGTATCC
AtGLU1	At5g04140	TGGAAAGGGAATGGCTGGTGGT	CCTTCAACTACTGCTTCAGCGAGTGAG
AtNIA1	At1g77760	CTCCTCTCGTTCCTTCTCCTCG	ACGGTGGTGATGACTTCGGTTTC
AtGAPDH	At1g13440	TTGGTGACAACAGGTCAAGCA	AAACTTGTCGCTCAATGCAATC
CsATG101	CSS0024932	TACTGGGAACAGTGGTT	TTCATAGGGAAAGGAGA
CsGAPDH	CSS0050274	TTGGCATCGTTGAGGGTCT	CAGTGGGAACACGGAAAGC
Primers for vectors construction
Primers name	Types	Primers sequences ( 5’→3’ )
CsATG101-F/R	CDS cloing	TTCCGATCAAATCTCAC	AAAGCTACCGTCCATAT
CsATG101-pBin35SRed-F/R	Transgenic plants	gcTCTAGAATGAACTGCGAAGTTTGT	ttCTCGAGTCAGCTGAGCATGGTAGGAT
